# Supplementary material for: tRNA-like Transcripts from the NEAT1-MALAT1 Genomic Region Critically Influence Human Innate Immunity and Macrophage Functions
Source: Cells. 2022 Dec 8;11(24):3970. doi: 10.3390/cells11243970 (PMC9777231; doi:10.3390/cells11243970)
Supplement: Supplementary file 1 [file cells-11-03970-s001.zip]

Archive with 1 entries (1 files):
- cells-1977241-supplementary.pdf
